# Supplementary material for: Polymer Films of 2-(Azulen-1-yldiazenyl)-5-(thiophen-2-yl)-1,3,4-thiadiazole: Surface Characterization and Electrochemical Sensing of Heavy Metals
Source: Molecules. 2025 Oct 2;30(19):3959. doi: 10.3390/molecules30193959 (PMC12526234; doi:10.3390/molecules30193959)
Supplement: Supplementary file 1 [file molecules-30-03959-s001.zip]

Archive with 1 entries (1 files):
- molecules-3842128-supplementary.pdf
